# Supplementary material for: Phylogenetic Analyses of Rotavirus A from Cattle in Uruguay Reveal the Circulation of Common and Uncommon Genotypes and Suggest Interspecies Transmission
Source: Pathogens. 2020 Jul 14;9(7):570. doi: 10.3390/pathogens9070570 (PMC7400708; doi:10.3390/pathogens9070570)
Supplement: Supplementary file 1 [file pathogens-09-00570-s001.zip]

Archive with 15 entries (12 files):
- Supplementary figures/
- Supplementary figures/Figure S1.pdf
- __MACOSX/
- __MACOSX/Supplementary figures/
- __MACOSX/Supplementary figures/._Figure S1.pdf
- Supplementary figures/Figure S2.pdf
- __MACOSX/Supplementary figures/._Figure S2.pdf
- Supplementary figures/Figure S3.pdf
- __MACOSX/Supplementary figures/._Figure S3.pdf
- Supplementary figures/Figure S4.pdf
- __MACOSX/Supplementary figures/._Figure S4.pdf
- Supplementary figures/Figure S5.pdf
- __MACOSX/Supplementary figures/._Figure S5.pdf
- Supplementary figures/Figure S6.pdf
- __MACOSX/Supplementary figures/._Figure S6.pdf
